# Supplementary material for: Characterisation of High Alkaline-Tolerant Novel Ulvan Lyase from Pseudoalteromonas agarivorans: Potential Applications of Enzyme Derived Oligo-Ulvan as Anti-Diabetic Agent
Source: Mar Drugs. 2024 Dec 23;22(12):577. doi: 10.3390/md22120577 (PMC11676845; doi:10.3390/md22120577)
Supplement: Supplementary file 1 [file marinedrugs-22-00577-s001.zip]

Archive with 1 entries (1 files):
- marinedrugs-3357917-supplementary.pdf
